# Supplementary material for: Transforming Growth Factor β/Activin signaling in neurons increases susceptibility to starvation
Source: PLoS One. 2017 Oct 30;12(10):e0187054. doi: 10.1371/journal.pone.0187054 (PMC5662222; doi:10.1371/journal.pone.0187054)
Supplement: S1 Table — (XLSX) [file pone.0187054.s003.xlsx]

## Sheet: Sheet1
S1 Table. Survival analysis for activation of the TGFβ/Activin signaling with different neuronal GAL4
No.	Neuronal Gal4 driver	Stock no.	Control 1 (w1118)	UAS-Smad2*1	Suceptibility2
1	R17G02-gal4 (negative control)	45097	13	13	No
2	R89E11-gal4 (positive control)	46888	13	8	Yes
3	R13F02-gal4	48571	13	13	No
4	R65A06-gal4	39330	13	13	No
5	R65B12-gal4	39342	14	12	Yes
6	R67A06-gal4	39397	13	13	No
7	R73A06-gal4	39805	13	13	No
8	R14B06-gal4	48600	13	14	No
9	R14F08-gal4	48651	14	15	No
10	R18C12-gal4	48809	19	20	No
11	R20D01-gal4	48889	20	20	No
12	R23F11-gal4	49038	14	20	No
13	R28H05-gal4	49472	13	13	No
14	R38B06-gal4	49986	14	13	Yes
15	R39H01-gal4	50066	13	13	No
16	R41C01-gal4	50117	13	13	No
17	R83F01-gal4	40364	15.5	9	Yes
18	ple-gal4	8848	14	14	No
19	Tdc2-gal4	9313	14	14	No
20	dimm-gal4	25373	15	15	Yes
21	NPF-gal4	25682	15	15	No
22	Trh-gal4	38388	14	13	No
23	Gr43a-gal43	NIL	10	10	No
24	Hug-gal4	58769	18	14	Yes
25	ChAT-gal4	6798	15	12	Yes
26	Ddc-gal4	7010	8	8	No
1. Median surivial (Day post nutrient limitation)
2. Susceptibility if activation of TGFβ/Activin signaling reduces surivial and p value <0.05 (Log-rank (Mantel-Cox Test)
3. From Hubert Amrein (Miyamoto et al, 2012)
